# Supplementary material for: Glycine Enhances Oxidative Stress Tolerance and Biocontrol Efficacy of Sporidiobolus pararoseus against Aspergillus niger Decay of Apples
Source: Foods. 2023 Nov 14;12(22):4121. doi: 10.3390/foods12224121 (PMC10670768; doi:10.3390/foods12224121)
Supplement: Supplementary file 1 [file foods-12-04121-s001.zip]

Archive with 1 entries (1 files):
- foods-2667156-supplementary.pdf
